# Supplementary material for: Minocycline mitigates sepsis‐induced neuroinflammation and promotes recovery in male mice: Insights into neuroprotection and inflammatory modulation
Source: Physiol Rep. 2024 Oct 6;12(19):e70032. doi: 10.14814/phy2.70032 (PMC11456363; doi:10.14814/phy2.70032)
Supplement: Supplementary file 1 — Data S1: [file PHY2-12-e70032-s001.zip]

Archive with 3 entries (3 files):
- PHYSREP-2024-06-415-s01.docx
- PHYSREP-2024-06-415-s02.docx
- PHYSREP-2024-06-415-s03.pdf
